# Supplementary material for: Soluble B and T Lymphocyte Attenuator Correlates to Disease Severity in Sepsis and High Levels Are Associated with an Increased Risk of Mortality
Source: PLoS One. 2017 Jan 5;12(1):e0169176. doi: 10.1371/journal.pone.0169176 (PMC5215942; doi:10.1371/journal.pone.0169176)
Supplement: S1 File — Data file containing all raw data used in the statistical analyses. (XLSX) [file pone.0169176.s001.xlsx]

## Sheet: Blad1
Id	Category old sepsis def: s=septic shock, svs=svere sepsis, k=ICU-control, HC_ healthy control	Sepsis 3: ss=septic shock, s=sepsis, k=ICU control	Sex m=man, k=woman	Age	Com acquired=1, hospital acquired=2	ICU controls ICU-acquired inf	No days of disease	Recent surgery	Immunosuppressed	Type of immunosuppression	COPD	Liver dis	Cor art dis	Diabetes	Malignancy	Kidney failure	Hypertension	Congestive heart failure		Blood culture	Focus of inf	APACHE	SOFA baseline	Sofa 24 h	SOFA 48 h	SOFA 96 h	SOFA 144 h	28 day mort	Survived days to day 28	WBC baseline	Leukopenia	CRP baseline	Lactate baseline	sPD-1 ng/mL baseline	sPD-1 24 h	sPD-1 48 h	sPD-1 96 h	sPD-1 144 h	sBTLA basleine ng/mL	sBTLA 24 h	sBTLA 48 h	sBTLA96 h	sBTLA 144 h
1	s	ss	k	62	1	0	2	0	0		0	0	0	1	0	0	1	0			urinväg	14	12	10	9	4	3	0	28	4.9	0	410	2.4	1.2	1.2	3.4	2.3	0.9	24	11	9	24	22
2	s	ss	m	48	1	0	3	0	0		0	0	0	0	0	0	0	0		pseudomonas	lunga	23	12	13	0	0	0	1	1	3.7	0	89	18.6	0.95					53
3	s	s	k	47	1	0	2	0	1	HIV	0	0	0	0	0	0	0	0		streptococcus pneumoniae	lunga	12	3	3	3	2	2	0	28	25.5	0	103	1.8	5.85					19
4	s	ss	m	72	1	0	3	0	0		0	0	1	0	0	0	0	0			buk	34	15	16	14	12	11	0	28	11	0	252	4	1.2	0.9	0.95	1.95		113	138	113	67
5	k	k	k	62	0	1		0	0		1	1	0	1	1	0	1	0				14	1	0	0	0	0	0	28	8.9	0	83	2.1	4.15					32
6	s	s	k	85	1	0	1	1	0		0	0	0	0	0	0	1	0			buk	13	10	9	6	3	3	0	28	15.9	0	262	1.2	1.2	0.95				6	5
7	s	ss	m	58	2	0	1	1	0		0	0	0	0	1	0	0	0			buk	14	7	8	8	8	5	0	28	30.6	0	226	3	4.75	3.3	4.2	3.7		15	39	5	5
8	s	ss	k	80	2	0	3	0	0		0	0	0	0	0	0	0	0			buk	21	13	11	5	0	2	0	28	5.8	0	489	3.3	2.05	1.15	1.35			5	5	7
9	s	ss	k	85	2	0	1	1	1	Chemo	0	0	0	0	1	0	0	0		clostridium septicum	buk	16	8	13	16	0	0	1	1	0.7	1	82	14.6	0.75					79
10	k	k	m	56	0	0		1	0		0	0	0	1	0	0	0	0				14	13	6	7	8	8	0	28	2.9	1	45	5.4	5	1.35	1.44	0.4	1.9	25	28	10	6	9
11	s	s	k	32	1	0	7	0	0		0	0	0	0	0	0	0	0		e-coli	urinväg	13	5	3	2	0	0	0	28	16.9	0	254	1.3	2.8	2.1	1.85	3		6	9	17	19
12	svs	s	k	85	1	0	19	0	0		0	0	0	0	0	0	0	0			lunga	16	6	9	8	10	9	1	23	14.6	0	377	2.8	1.55	0.6				39	25
13	s	ss	m	59	2	0	1	0	1	Chemo	1	1	1	0	1	0	1	0			lunga	19	13	13	11	10	13	0	28	0.1	1	170	2.6	0.5	3.05	1.7	1	1.5	41	38	43	43	59
14	k	k	m	53	0	0		0	0		0	0	0	1	0	0	0	0				13	5	6	7	6	5	0	28	13.7	0			1.95	0.7	0.95	1	1.65	11	147	5	5	8
15	s	ss	k	81	2	0	1	1	0		0	0	0	1	1	0	0	0		enterokocker	buk	15	15	14	4	4	1	0	28	18.3	0	74	4.3	0.4	1.35	0.55	0.4	1.5	16	14	150	72	68
16	s	ss	k	57	1	0	2	0	0		1	1	0	1	0	0	1	0		e-coli	urinväg	28	12	9	9	8	6	0	28	27.9	0	348	5.1	1.45	1.5	2.35	2.6		18	12	9	45
17	svs	ss	k	63	1	0	1	1	0		0	0	0	0	0	0	1	0		e-coli	urinväg	9	13	11	9	5	3	0	28	15.8	0	234	2.4	0.5	0.7	0.3	0.7	1.95	72	32	28	31	18
18	k	k	m	69	0	0		1	0		0	0	0	0	1	0	1	0				13	5	2	2	1	1	0	28	7.4	0	13	2.7	1.2	2.2	2.55	3.8	3.95	6	5	11	6	12
19	s	s	k	64	1	0	1	0	1	SOT	0	0	1	0	0	0	0	0			hud/skel	14	5	3	2	0	0	0	28	27.9	0	89	1.3	2.45	1.75	4.4	3.9		9	15	6	5
20	s	ss	k	35	2	0	3	1	0		0	0	0	0	0	0	0	0			buk	16	9	7	6	6	4	0	28	15.2	0	366	2.3	3.45	5.7	3.15	3.35	2.5	8	10	8	14	10
21	svs	s	m	53	1	0	1	0	0		0	0	0	0	0	0	0	0		e-coli	lunga	25	8	9	7	3	3	0	28	26	0	312	1.2	6.15	1		9.75	6.6	8	58		10	32
22	s	ss	m	66	2	0	2	0	1	Chemo	0	0	0	0	1	0	0	0			annat	27	13	11	9	10	9	0	28	0.3	1	127	6	1.3	0.4	0.55	0.5	0.65	113	116	95	62	43
23	s	ss	k	63	2	0	0	1	0		0	0	0	0	0	0	0	0		serratia marcescens	buk	33	12	16	18	15	14	0	28	0.8	1	75	6.5	0.7	0.95	1.2	1.15	1.65	14	5	5	5	5
24	s	ss	m	55	1	0	3	1	0		0	0	0	0	0	0	0	0			buk	14	11	7	7	4	3	0	28	15.5	0	365	2.4	1.4	1.2	1.5	2.45	1.05	14	5	5	5	5
25	s	s	k	60	2	0	5	1	0		0	0	0	0	0	0	1	0			buk	16	7	7	5	7	8	0	28	16.9	0	256	1.7	1.4	1.65	0.65	5.75	0.55	5	5	14	56	5
26	s	ss	k	65	2	0	4	1	0		0	0	0	0	1	0	1	0		enterokocker	buk	33	13	11	8	11	6	0	28	11.4	0	303	3.5	0.25	0.15	0.25	0.8	2.9	22	32	37	16	81
27	svs	s	m	23	1	0	6	0	0		0	0	0	0	0	0	0	0		staphylokock aureus	annat	17	4	1	0	0	0	0	28	15.1	0	223	1.3	1.25	1.75				58	34
28	s	ss	m	81	1	0	2	0	0		0	0	0	0	0	0	1	0		grampositiv anaerob stav, ej kunnat typas vidare	hud/skel	18	7	5	6	2	1	0	28	23.7	0	165	2.8	0.65	1.5		1.15		58	46		17
29	s	ss	k	26	1	0	2	0	0		0	0	0	0	0	0	0	0		neisseria meningtidis	annat	28	11	10	9	6	5	0	28	27.6	0	246	7.3	0.45					9
30	svs	ss	m	61	2	0	1	0	0		0	0	0	0	1	0	0	1			buk	15	4	5	3	2	2	1	23	13.6	0	323	3.9	3.45	3.2	2.1		1.25	67	47	48		64
31	svs	s	k	37	1	0		0	0		0	0	0	0	0	0	0	0			lunga	15	7	6	1	3	0	0	28	17.2	0	301	0.9	0.2	3.8	2.55	2.3		5	5	5	5
32	s	ss	m	85	1	0	2	0	0		0	0	0	0	0	0	1	0			lunga	23	12	16	18	0	0	1	3	0.8	1	179	10.5	1.1	0.2	0.25			19	51	44
33	s	ss	k	83	1	0	1	1	0		0	0	0	0	0	0	0	0			buk	16	7	10	10	7	2	0	28	1.6	1	77	5.7	0.35	0.35	0.3	0.35	0.45	6	5	5	5	28
34	k	k	k	61	0	0		1	0		1	1	0	0	1	0	0	0			buk	9	4	0	0	0	0	0	28	9.4	0	88	1.6	0.3	0.3	0.65		0.45	8	5	5		5
35	k	k	k	41	0	0		1	0		0	0	0	1	0	0	0	0				16	8	6	8	7	6	0	28	20.2	0	27	4.4	0.2	0.2	0.2	0.3	0.28	5	11	13	5	11
36	s	ss	k	79	2	0		1	0		0	0	0	0	1	0	0	1			buk	20	10	12	13	0	0	1	3	28.5	0	227	3.6	1.1	1.25	1.3			12	19	36
37	s	ss	m	38	2	0	1	1	0		0	0	0	0	0	0	0	0		klebsiella	buk	19	12	9	8	3	2	0	28	9.7	0	183	3.4	0.2	0.2	0.2	0.5		19	14	14	13
38	s	ss	m	71	1	0		0	0		0	0	0	0	0	0	0	0			lunga	24	9	2	1	0	0	0	28	13.3	0	64	2.5	0.35	1.75	1	0.75		5	5	5	12
39	s	ss	k	43	2	0	2	1	0		0	0	0	0	0	0	0	0			buk	25	10	6	6	5	6	0	28	14.5	0	463	3.4	0.5	0.5	0.6	0.75	1.15	13	9	5	9	9
40	s	ss	m	52	1	0	1	1	1	AlloBMT	0	0	0	0	1	0	0	0		e-coli	urinväg	45	15	15	16	16	13	0	28	39	0	211	9.2	0.45	0.45	0.5	0.6	0.6	73	80	34	34	63
41	s	ss	k	54	1	0	0	0	1	Immunosuppressive therapy	0	0	0	0	1	0	0	0		e-coli	annat	16	6	2	2	1	1	0	28	11.2	0	124	4.4	0.3	0.45	0.6			27	19	11
42	k	k	m	68	2	0		0	0		0	0	1	0	0	0	0	0				14	11	13	16	0	0	1	2	7.9	0	92	2.6	0.7	0.55				5	5
44	k	k	m	66	2	1		1	0		0	0	1	0	0	0	1	0				32	12	10	9	8	7	0	28	15.8	1	193	1.8	0.75	1.15	0.95	0.75	1.15	9	7	5	7	7
45	s	ss	m	64	2	0	10	1	0		0	0	0	0	0	0	0	0		e-coli	buk	30	9	8	8	6	6	0	28	9.6	0	357	2.6	1.25	1.25	1.6	2.25	2.25	17	16	14	16	11
46	s	s	k	69	2	0	4	1	0		0	0	0	0	0	0	0	0			buk	25	7	7	7	4	4	0	28	14.3	0	255	1.8	1	1.35	0.7	1.05	0.65	5	5	7	5	5
47	s	ss	m	51	2	0	1	0	1	SOT	0	0	0	0	1	0	0	0		klebsiella	hud/skel	18	12	12	13	8	7	0	28	0.1	0	255	3.2	0.3	0.3	0.28	0.25	0.65	20	50	83	48	44
48	k	k	m	70	0	1		0	0		0	0	1	0	0	0	1	0				28	10	11	9	6	6	0	28	18.8	1	22	3.9	0.45	0.35	0.9	0.5	0.43	5	5	5	5	5
49	s	ss	m	76	1	0	2	0	0		0	0	0	1	1	0	1	0		e-coli	urinväg	29	10	8	8	8	3	0	28	13	0	252	2.5	1.1	0.8	0.2	1.15		9	6	28	9
50	s	ss	m	89	1	0	2	0	0		0	0	0	0	1	0	0	0		e-coli, morganella morgani, clostridium perfingers	buk	23	12	11	10	5	5	0	28	42.2	0	204	6.1	0.7	0.6	0.7	0.95		8	8	6	8
51	s	ss	k	77	2	0	1	1	0		0	0	0	0	0	0	0	0			buk	27	10	11	12	6	3	0	28	1.7	0	112	5.3	0.35	0.5	1.25	1.3	1.75	5	6	5	8	5
52	s	ss	m	70	2	0		1	0		0	0	0	1	0	0	0	0			buk	21	10	9	5	3	4	0	28	14.3	1	334	2	1.13	0.8	0.7	0.35	0.5	12	18	9	8	11
53	s	s	m	61	2	0		1	0		0	0	0	0	1	0	0	0			buk	13	8	10	10	10	10	0	28	12.2	0	487	1	1	1	1.6	1.3	1.15	12	9	11	16	15
54	s	s	k	46	1	0	5	0	0		0	0	0	0	0	0	0	0			lunga	37	12	9	8	0	0	1	3	7	0	360	1.6	0.23	0.65	0.7			13	14	18
55	s	ss	m	62	2	0	1	1	1	SOT	0	0	0	0	0	1	0	0		serratia marcescens	annat	37	21	0	0	0	0	1	0.5	21.6	0	149	11	0.7					29
56	s	ss	m	86	1	0	1	0	0		0	0	0	0	1	0	0	0			lunga	24	9	11	15	0	0	1	2.5	0.9	0	32	8.4	0.6	0.8	0.6			7	17	23
57	s	ss	k	75	1	0	1	1	0		0	0	1	1	0	0	0	0		peptostreptococcus species	buk	26	6	3	4	3	3	0	28	5.9	1	392	3	0.18	0.28		0.18	0.45	11	13		15	14
58	s	ss	m	66	1	0	3	0	0		0	0	1	0	0	0	0	1		staphylokock aureus	hud/skel	24	13	12	9	7	3	0	28	25.2	0	246	3.2	0.83	0.8	0.85	0.55	0.43	24	29	26	24	20
59	s	ss	k	59	1	0	7	0	0		0	0	0	0	0	0	1	0			lunga	38	12	14	13	13	9	1	26	0.6	0	234	7.6	0.38	0.88	0.38	0.55	0.65	32	36	38	22	8
60	s	s	m	71	1	0	1	1	0		0	0	0	0	0	0	0	0			lunga	15	8	7	3	1	0	0	28	12.4	1	362	3.9	0.33					11
61	s	ss	m	65	2	0	1	1	1	Chemo	0	0	0	1	1	0	1	0		enterokocker faecium	buk	35	13	14	16	14	17	1	15	30.1	0	68	20.1	0.28	0.38	0.6	0.33	0.28	31	14	34	24	25
62	s	s	k	76	2	0	1	0	1	Chemo	0	0	0	0	1	0	0	0			lunga	17	6	4	3	2	0	0	28	1.1	0	431	1.3	0.18	0.18	0.25	0.45	1	16	23	27	9	9
63	s	ss	m	61	2	0	2	1	0		0	0	0	0	0	0	1	0			buk	23	8	7	5	4	2	0	28	6.7	1	335	3.1	0.25	0.45	0.82	0.5	0.43	9	9	9	9	9
64	svs	s	m	71	2	0	1	0	0		0	0	0	1	0	0	1	0			lunga	21	6	5	4	2	2	0	28	10.4	0	77	2	0.7	0.38	0.73	1.13	12	14	9	9		5
65	svs	ss	m	79	1	0	2	1	0		0	0	0	0	0	0	0	0		staphylokock aureus	urinväg	14	6	6	6	5	5	0	28	17.8	0	460	1.6	0.33	0.65	2.25	0.9	0.55	9	9	28	16	21
66	s	ss	m	66	1	0	1	0	0		0	0	0	0	0	0	1	0		staphylokock aureus	hud/skel	37	10	8	10	7	3	0	28	26	0	140	3.9	1	1	1.03	1.45	1.5	11	9	9	9	9
67	s	ss	m	64	1	0	1	1	0		0	0	0	0	0	1	0	0		e-coli	buk	27	16	12	10	4	3	0	28	13.3	0	179	5.5	0.43	0.75	0.65			23	33	11
68	k	k	m	74	0	0		0	0		0	0	1	1	0	0	1	1				33	13	13	14	0	0	1	2.5	13.3	0	3	6.2	0.25	0.23	0.4			27	9	23
69	svs	ss	k	55	2	0	1	0	1	SOT	0	0	0	0	0	0	0	0			annat	17	7	1	1	1	1	0	28	8.2	0	186	2.7	1.35	1.6	1.5			31	24	21
70	k	k	k	43	0	1		0	0		0	0	0	0	0	0	0	0				22	6	6	9	9	9	1	20	9.8	0	38	2.7	3	4	2.35	1.9	1.2	9	9	9	9	9
71	k	k	m	57	0	1		0	0		0	0	0	0	0	0	0	0				25	7	5	1	2	2	0	28	6.8	0	15	1.2	9.35	6.4	6.6	12	12	9	9	9	9	9
72	k	k	m	54	0	0		0	0		0	0	0	0	0	0	0	0				17	7	6	6	7	6	0	28	24.4	0	276	2.8	5.45	5	4.15			9	9	9
73	k	k	m	60	1	1		0	0		0	0	0	1	0	0	0	0		staphylokock epidermis		24	8	7	8	6	2	0	28	21.2	0	5		4.3	2.45	4.25			9	48	30
74	s	ss	k	63	1	0	4	1	0		0	0	0	0	0	0	1	0		e-coli	urinväg	20	14	14	12	10	8	0	28	5.9	0	362	5.7	6.7	3	1.8	1.65	2.15	11	25	18	31	9
75	s	ss	m	72	2	0	0	1	0		0	0	0	0	1	0	1	0		e-coli	buk	11	11	10	10	9	4	0	28	5.3	0	206	4	1.55	1.65	1.45	9.2	3.55	23	23	16	11	13
76	s	ss	k	70	1	0	4	0	0		0	0	1	1	0	1	0	1		e-coli	hud/skel	24	14	11	12	10	9	0	28	27.4	0	426	4.4	1.7	2.9	2.75	2.75	3.5	9	15	9	9	11
77	s	ss	k	58	2	0	15	1	0		0	0	0	0	0	0	0	0			buk	29	6	9	8	7	4	0	28	39	0	105	6.2	0.85	4.5	2.9	2.15		68	51	33	21
78	s	s	k	63	1	0	1	0	0		1	1	1	1	0	0	0	0		proteus mirabilis	urinväg	31	10	8	6	2	2	0	28	17	0	225	1.8	1.6	1.7	1.45	3.55	4.54	9	9	9	18	16
79	k	k	k	72	2	1		0	0		0	0	0	0	0	0	0	0				33	9	10	11	8	0	1	4.5	7.1	0	21	1.3	5.95	4.9	7.25	3.95		5	5	5	5
80	s	ss	m	66	1	0		0	0		1	1	0	0	1	0	0	0			lunga	0	12	13	9	5	3	0	28	15.6	0	345		4.1	3.5	2.75		5.2	69	78	62		29
81	svs	s	m	84	1	1	2	0	0		0	0	0	0	0	0	1	0			lunga	18	10	3	1	2	2	0	28	16.3	0	5	1.2	7.65	7.1	7	7.2	5.4	5	5	5	5	5
82	svs	ss	m	44	1	0	7	0	1	Immunosuppressive th	0	0	0	0	1	0	0	0			annat	31	12	11	9	5	5	0	28	1.6	0	76	3.6	3.15	3.5	8.4	8.2	8.3	16	25	16	5	6
83	s	ss	m	78	1	0		0	0		0	0	0	0	0	0	0	0			buk	11	7	5	3	3	3	0	28	24.3	1	221	2.2	5.55	7.25	4.15	8.7	11.35	20	16	8	8	21
84	s	ss	m	26	2	0	0	1	0		0	0	0	0	0	0	0	0			buk	17	9	5	2	4	2	0	28	13	0	140	2.3	2.95	8	8	6.5	4.55	11	5	5	7	10
85	s	ss	k	75	2	0		1	0		0	0	1	0	1	0	1	0			buk	12	9	10	10	8	5	0	28	20	0	214	3.5	10.9	6.7	11.9	7.05	8.55	5	11	8	20	5
86	s	s	k	72	1	0	2	0	0		0	0	0	0	0	0	1	0			urinväg	20	7	5	2	2	8	0	28	9.7	0	214	0.5	4.85	7.65	6.6	4.55		5	5	5	5
87	s	ss	m	75	2	0	2	0	0		0	0	0	0	0	0	0	0			lunga	25	8	2	2	2	3	0	28	36.1	0	223	9.3	7.8	7.45	4.35	5.45	4.95	18	5	5	5	5
88	k	k	m	49	0	0		0	0		0	0	0	0	0	0	0	0				25	9	0	0	0	0	1	0.5	5.1	0	8	0.8	1.55					5
89	s	ss	m	88	1	0	1	0	0		0	0	0	0	0	0	0	1		e-coli	urinväg	30	13	11	7	6	3	0	28	33.1	0	227	3.6	3.95	7.65	7.05	7.45	7.05	21	14	5	5	5
90	s	ss	m	57	1	0	1	0	0		0	0	0	0	0	0	0	0			hud/skel	16	11	9	6	5	4	0	28	16.3	0	291	2.2	1.35	1.45	1.3	1.9	3.2	11	19	12	19	12
91	s	s	m	74	1	0	5	1	0		0	0	1	1	0	0	0	0		pseudomonas	urinväg	42	11	10	7	6	2	1	26	23.7	0	262	1.6	2.8	1.75	2.7	1.4	2	5	5	5	5	5
92	s	ss	k	61	1	0	2	0	0		0	0	0	0	0	0	0	0		e-coli	urinväg	20	12	6	4	2	0	0	28	16.7	0	320	3.4	0.65					10
93	s	ss	k	50	1	0		1	1	Chemo	0	0	0	0	1	0	0	0			buk	20	7	9	8	3	1	0	28	2.5	0	145	3	1.8	3.65	2.95	1.9	2.35	10	15	21	12	5
94	svs	ss	m	64	1	0		0	0		0	0	0	1	0	0	0	0		staphylokocker aureus	hud/skel	27	6	10	17	11	10	1	24	36.5	1	88	2.6	2.1	0.95	1.2	1	1.8	29	32	29	30	32
95	s	ss	m	40	2	0	1	0	1	Chemo	0	0	0	0	1	0	0	0		staphylokocker epidermis	annat	32	16	15	13	10	13	0	28	0.1	0	311	5.5	1.55	1.35	0.75	0.6	0.6	8	14	19	28	31
96	s	ss	k	52	2	0	1	1	0		0	0	0	0	1	0	0	0			buk	12	7	6	2	3	0	0	28	25.6	1	225	2.2	1.3	1	6.9	4.7		28	22	40	40
97	s	ss	m	45	1	0	2	0	0		0	0	0	0	0	0	0	0		streptococcus pneumoniae	hud/skel	14	17	16	10	0	0	1	2	9.2	0	210	21.6	1.75					43
98	s	ss	m	78	2	0	1	0	0		0	0	0	0	0	0	0	0		e-coli	urinväg	34	17	0	0	0	0	1	1	2.5	0	238	11.1	2.65					29
99	k	k	m	48	0	0		0	0		0	1	0	0	0	0	0	0				14	8	12	7	6	5	0	28	0	1		2.3	0.95	0.95	0.7	4	2.75	16	18	5	12	11
100	k	k	m	52	2	0		0	0		0	1	0	0	0	0	0	0		rothia mucilaginosa		19	14	12	9	6	7	0	28	8.6	1	7	1.7	1.9	1	1.1	1.25	1.1	11	7	5	19	5
101	s	s	m	64	2	0	1	1	1	Chemo	0	0	0	0	1	0	0	0			buk	16	6	6	3	3	2	0	28	3.9	0	272	1.9	1	3.9	2.55	1.8	1.1	5	8	10	8	6
102	s	ss	m	38	1	0	1	0	0		0	0	0	0	0	0	0	0			lunga	10	6	2	1	1	1	0	28	27.3	0	217	3.2	2.75	1.1	1.9	5.8		8	6	8	26
103	svs	s	k	61	1	0	2	0	0		0	0	0	1	0	0	1	0			lunga	13	4	5	3	3	0	0	28	9	0	220	9.4	5.8	5.2	2.6	3.3	4.3	19	19	23	7	49
104	s	ss	k	70	2	0	1	0	1	Chemo	0	0	0	1	1	0	1	0			lunga	19	5	5	5	5	5	0	28	19.4	0	193	2.1	4.2	2.15	3.3	4	2.6	9	11	7	39	5
105	s	ss	m	49	2	0	9	1	1	SOT	0	0	0	0	0	0	0	0		enterokocker	buk	26	11	9	9	5	7	0	28	35.3	0	109	2.3	1.4	0.95	1.6	1.3	1.35	63	26	26	34	26
106	s	ss	m	86	1	0	2	0	0		0	0	0	0	0	0	1	1		e-coli, esbl producerande	urinväg	26	12	9	6	2	2	0	28	5.4	0	365			5.4	9.6	3.7			111	83	57
107	s	ss	k	64	2	0		1	0		0	0	0	0	1	0	0	0			lunga	20	8	7	4	1	2	0	28	14.7	0	241	3.4		7.2	4.6	12	10.75		13	11	26	7
108	k	k	k	77	1	1		0	0		0	0	0	1	0	0	0	0				24	10	10	8	8	0	1	4	19	0	18			8.1	7.45				150	150
109	k	k	m	58	1	1		0	0		0	0	0	0	0	0	1	0				23	13	16	17	0	0	1	2	2	0	20	8.1		2.9	2.65				150	93
110	s	ss	m	62	2	0	1	0	1	Chemo	0	0	0	0	1	0	0	0		enterokocker	lunga	0	13	11	10	11	12	1	7	27.2	1	276	3		2.9	3	8.25	1.92		66	56	94	62
111	k	k	m	48	2	1		1	1	Chemo	0	0	0	0	1	0	0	0				19	13	13	14	8	8	0	28	1.7	0	18	5	5.6	2.6	12	4.2	1.7	80	68	124	88	4
112	s	ss	k	65	2	0	0	0	1	Chemo	0	0	0	0	1	0	0	0		pseudomonas, staphylokock epidermis	neotrope	27	12	11	7	5	5	0	28	0.5	1	124	2.9	4	2.05		1.7	3.15	19	32		30	34
113	s	ss	k	51	2	0		1	1	SOT	0	0	0	1	1	0	0	0			buk	19	11	12	12	8	10	1	10	42.5	1	167	2.9	4.75	5.7	0.5	6.2	0.45	25	52	28	33	90
114	s	s	m	68	2	0	5	1	1	Chemo	0	1	1	0	1	0	0	0			buk	15	8	9	5	4	5	0	28	3.9	0	257	1.2	0.2	4.5	3	4	9.85	8	6	4	15	44
115	s	ss	k	60	2	0	2	0	1	Neutropenia	0	0	0	0	0	0	0	0		enterokocker cloacae, sakasaki	neotrope	33	14	14	10	5	5	0	28	0.3	0	305	8.1	1.5	0.75	1.35			61	150	118
116	s	ss	m	50	1	0	1	0	0		0	0	0	0	0	0	0	0			buk	0	8	6	5	4	5	0	28	30.4	1	223		4.75	6	8.6	5.9	9.75	2	2	5	4	2
117	s	ss	m	68	1	0	3	0	0		0	0	0	0	0	0	0	0		pneumokocker	lunga +	33	16	12	10	9	13	0	28	18.7	0	289	5.4	2.7	1.65	1.05	3.8	2.15	78	70	31	19	27
118	s	ss	k	69	2	0	3	1	1	Chemo	0	1	0	0	1	0	1	0		candida	buk	17	8	10	12	11	7	0	28	12.8	0	93	3.5	2.3	2.75	2.5	2.15	2.55	60	10	19	146	99
119	s	ss	m	68	2	0	1	1	0		0	0	0	0	1	0	0	0		corynebacterium	buk	12	7	8	5	5	2	0	28	6.4	0	288	2.9	12	12	12	12	12	5	11	12	10	7
120	k	k	m	68	1	1		0	0		0	0	0	1	0	0	0	0		e-coli		33	11	11	9	9	8	1	7	9.5	0	22	1.1	4.65	5.1	6	3.05		2	17	2	5
121	s	ss	k	54	2	0	1	0	1	Chemo	0	0	0	0	1	0	0	0			lunga	27	7	8	8	6	3	0	28	1.2	0	124	5.1	8.85	6.75	4	3.65	4.2	2	11	12	10	7
122	svs	s	m	65	2	0	15	0	1	ASCT	0	0	0	0	1	0	0	0			lunga	28	12	10	11	12	14	1	6	15.5	1	117	1.8	6.4	11.4	7.85	7.65		2	150	150	150
123	s	ss	m	59	2	0	1	1	1	SOT	0	1	0	1	1	0	0	0		enterokocker	annat	14	13	14	11	11	9	0	28	5	0	21	3.7	12	12	12	12	12	150	118	57	38	40
124	k	k	k	45	2	1		0	0		0	1	0	0	0	0	0	0				24	21	18	17	15	17	1	11	13	0	20	6.7	0.45	0.7	1.15	1.25	1.45	47	45	36	34	75
125	k	k	m	68	0	0		0	0		0	0	0	0	0	0	0	0		staphylokocker epidermis	urinväg	19	6	5	15	0	0	1	2	14.1	0	119	2.9	2.25	4	3.8			2	2	3
126	s	ss	k	63	2	0	1	1	1	SOT	0	0	0	0	0	0	0	0		klebsiella	buk	28	12	11	9	8	10	0	28	12.4	0	383	3	1.7	1.75	1	2.9	2.25	13	19	23	17	5
127	k	k	m	64	0	0		0	0		0	0	1	0	0	0	0	0				32	10	4	5	3	3	0	28	10.7	0	10	1.9	2.55	2.9	3.45		4.5	2	3	2		43
128	k	k	m	71	0	0		1	0		0	0	0	0	1	0	1	0				16	6	3	2	1	0	0	28	6.7	0	30	6.9	5.35	2.9				2	108
130	k	k	k	65	0	0			0		0	0	1	1	0	0	1	0				32	12	11	0	0	0	1	2	24.9	0	5	11.4	4.95	1.75				118	23
131	k	k	k	59	0	0			0		0	0	0	0	0	0	0	0				30	9	6	7	6	5	0	28	12.7	1	18	0.6	3.6	4.9	4.25	3.7		80	25	15	8
K04	HC	HC	k	53																											0			0.9					5
K25	HC	HC	k	41																											0			3					5
K26	HC	HC	k	41																														9.9					5
K27	HC	HC	k	58																														7.6					5
K30	HC	HC	k	47																														12					2
K18	HC	HC	k	62																														11.15					5
K20	HC	HC	k	47																														8.2					5
K01	HC	HC	m	47																														1.25					5
K02	HC	HC	m	63																														0.9					5
K03	HC	HC	m	41																														1					6
K05	HC	HC	m	50																														7.45					25
K06	HC	HC	m	47																														0.65					5
K07	HC	HC	m	56																														1.5					5
K08	HC	HC	m	41																														0.45					8
K09	HC	HC	m	54																														0.6					14
K10	HC	HC	m	49																														8.9					8
K11	HC	HC	m	59																														1.2					5
K12	HC	HC	m	46																														0.65					5
K13	HC	HC	m	47																														0.8					8
K14	HC	HC	m	55																														0.8					9
K15	HC	HC	m	43																														1.55					9
K15	HC	HC	m	56																														0.95					9
K17	HC	HC	m	53																														5.65					9
K19	HC	HC	m	54																														12					5
K21	HC	HC	m	65																														9.1					5
K33	HC	HC	m	66																														3.7					5
K23	HC	HC	m	47																														2.85					5
K25	HC	HC	m	50																														2.85					5
K28	HC	HC	m	64																														12					8
K29	HC	HC	m	60																														12					2
K31	HC	HC	m	50																														12					2
